# Supplementary material for: Meningoencephalitis of unknown origin in dogs under veterinary referral care in England (2017–2021): a multicenter case control study
Source: Front Vet Sci. 2025 Nov 26;12:1710593. doi: 10.3389/fvets.2025.1710593 (PMC12690937; doi:10.3389/fvets.2025.1710593)
Supplement: Supplementary file 1 [file Table_1.xlsx]

## Sheet: suppl 1
	MUO cases										NON CASES									Breed	MUO (Mean ± SD, N)	Non-MUO (Mean ± SD, N)	Wilcoxon p-value
Breed	number	Mean	S,D,	Min	0.25	Median	0.75	Max		Breed	number	Mean	S.D.	Min	0.25	Mdn	0.75	Max		Beagle	5.08 ± 4.24 (7)	5.36 ± 3.70 (6564)	0.812
Beagle	7	5.08	4.24	0,50	0,67	6.42	8,92	9,50		Beagle	6564	5.36	3.7	0.07	2.14	4.83	7.9	18.06		Bichon Frise	5.65 ± 2.44 (20)	6.89 ± 3.79 (8364)	0.084
Bichon Frise	20	5.65	2.44	0,35	3,71	6	7,29	10,17		Bichon Frise	8364	6.89	3.79	0.13	3.97	6.87	9.56	23.55		Border Collie	6.58 ± 2.89 (15)	6.75 ± 4.49 (20645)	0.882
Border Collie	15	6.58	2.89	0,83	5.35	6.75	7,92	12,08		Border Collie	20645	6.75	4.49	0.02	2.69	6.31	10.28	22.19		Border Terrier	5.37 ± 3.41 (14)	7.59 ± 4.39 (8314)	0.049
Border Terrier	14	5.37	3,41	1,33	2,89	4.33	7	11,66		Border Terrier	8314	7.59	4.39	0	3.86	7.55	11.08	20.75		Boston Terrier	3.52 ± 1.73 (26)	3.94 ± 2.98 (1774)	0.491
Boston Terrier	26	3.52	1,73	0,99	2,17	3.25	4,67	7,58		Boston Terrier	1774	3.94	2.98	0.06	1.53	3.18	5.72	18.97		Boxer	4.97 ± 2.88 (9)	6.28 ± 3.81 (5791)	0.248
Boxer	9	4.97	2,88	1,00	3,26	4.33	7,67	9,42		Boxer	5791	6.28	3.81	0.01	2.87	6.32	9.27	23.63		Breed not recorded	–	4.49 ± 4.55 (3170)	–
Breed not recorded										Breed not recorded	3170	4.49	4.55	0	0.64	2.66	7.95	22.9		English Bulldog	4.58 ± 1.52 (2)	3.66 ± 2.95 (7550)	0.643
English Bulldog	2	4.58	1,52	3,50	3,50	4.58	5,65	5,65		English Bulldog	7550	3.66	2.95	0.07	1.28	2.73	5.34	18.58		Cavalier King Charles Spaniel	5.04 ± 2.85 (24)	6.82 ± 3.94 (11573)	0.032
Cavalier King Charles Spaniel	24	5.04	2,85	0,30	2,92	4.54	6,98	12,00		Cavalier King Charles Spaniel	11573	6.82	3.94	0.04	3.53	6.9	9.85	19.69		Cavapoo	2.91 ± 2.29 (6)	2.78 ± 2.33 (4661)	0.963
Cavapoo	6	2.91	2,29	0,50	0.92	2.65	4,00	6,75		Cavapoo	4661	2.78	2.33	0.02	0.92	2.09	4.04	14.69		Chihuahua	4.47 ± 2.55 (30)	4.74 ± 3.38 (26446)	0.621
Chihuahua	30	4.47	2.55	1.17	2.25	3.67	6	11		Chihuahua	26446	4.74	3.38	0	1.91	4.16	6.9	22.49		Cockapoo	3.58 ± 2.80 (20)	3.19 ± 2.48 (24116)	0.658
Cockapoo	20	3.58	2,80	0,42	1,42	2.71	5,50	10,00		Cockapoo	24116	3.19	2.48	0.02	1.25	2.53	4.56	19		Crossbreed	5.27 ± 2.78 (152)	6.05 ± 4.16 (177949)	0.012
Crossbreed	152	5.27	2,78	0,42	3,00	5.29	7,59	11,38		Crossbreed	177949	6.05	4.16	0	2.51	5.39	8.88	24.91		Dachshund	4.49 ± 2.29 (13)	4.26 ± 4.05 (2148)	0.754
Dachshund	13	4.49	2,29	0,42	2,92	4,25	6.08	7,83		Dachshund	2148	4.26	4.05	0	0.83	2.88	6.56	18.43		English Cocker Spaniel	4.60 ± 3.20 (19)	5.78 ± 4.09 (31990)	0.091
English Cocker Spaniel	19	4.6	3,20	0,75	1,83	4,33	6,69	12		English Cocker Spaniel	31990	5.78	4.09	0	2.18	5.15	8.78	23.64		English Springer Spaniel	6.04 ± 3.55 (24)	7.01 ± 4.28 (17259)	0.197
English Springer Spaniel	24	6.04	3,55	0,75	3.12	5,83	9,38	11.67		English Springer Spaniel	17259	7.01	4.28	0.02	3.29	6.8	10.38	24.18		French Bulldog	3.31 ± 2.00 (46)	2.50 ± 2.03 (22138)	0.053
French Bulldog	46	3.31	2	0.76	1.84	2.83	4.5	13.08		French Bulldog	22138	2.5	2.03	0	1.02	1.95	3.39	15.11		German Shepherd Dog	5.71 ± 3.33 (6)	5.31 ± 3.89 (15755)	0.736
German Shepherd Dog	6	5.71	3,33	0,67	4,93	5.58	6,50	11,00		German Shepherd Dog	15755	5.31	3.89	0.03	1.85	4.53	8.3	24.84		Golden Retriever	3.86 ± 3.29 (8)	6.09 ± 4.35 (9084)	0.045
Golden Retriever	8	3.86	3,29	0,61	1,42	3.04	5,71	9.92		Golden Retriever	9084	6.09	4.35	0.15	2.14	5.45	9.53	24.08		Greyhound	4.57 ± 2.85 (9)	7.64 ± 3.44 (4212)	0.019
Greyhound	9	4.57	2,85	1,17	3,33	3.86	5,93	10,00		Greyhound	4212	7.64	3.44	0.02	4.96	7.35	10.24	23.44		Hungarian Vizsla	4.77 ± 2.65 (5)	4.83 ± 3.72 (2366)	0.974
Hungarian Vizsla	5	4.77	2,65	2,00	2.83	5,00	5,17	8,83		Hungarian Vizsla	2366	4.83	3.72	0.17	1.77	3.78	7.15	17.59		Husky	6.01 ± 1.99 (3)	5.47 ± 3.76 (5754)	0.872
Husky	3	6.01	1,99	4,02	4.02	6,00	8,00	8,00		Husky	5754	5.47	3.76	0.01	2.12	5.08	8.11	18.67		Jack Russell Terrier	6.42 ± 3.38 (49)	8.19 ± 4.59 (33762)	0.003
Jack Russelll Terrier	49	6.42	3,38	0,67	3.75	6,79	9,08	14,68		Jack Russell Terrier	33762	8.19	4.59	0.01	4.43	8.3	11.75	22.69		Labradoodle	4.52 ± 2.97 (8)	5.08 ± 3.65 (7215)	0.593
Labradoodle	8	4.52	2,97	0,83	1,50	4,89	7.29	8,00		Labradoodle	7215	5.08	3.65	0	1.77	4.48	7.85	17.52		Labrador Retriever	5.61 ± 3.26 (31)	6.50 ± 4.24 (51344)	0.142
Labrador Retriever	31	5.61	3,26	0,75	3,23	5,00	8.02	11,92		Labrador Retriever	51344	6.5	4.24	0	2.62	6.22	9.89	24.38		Lhasa Apso	4.73 ± 3.02 (17)	6.92 ± 4.19 (8178)	0.021
Lhasa Apso	17	4.73	3,02	0,48	2,58	4	6,25	11.83		Lhasa Apso	8178	6.92	4.19	0.01	3.49	6.52	10	24.11		Lurcher	4.64 ± 1.75 (6)	6.53 ± 4.19 (5282)	0.097
Lurcher	6	4.64	1,75	2,79	3,50	4.04	5,97	7.5		Lurcher	5282	6.53	4.19	0.01	2.98	6	9.7	24.33		Maltese	4.93 ± 2.18 (45)	4.70 ± 3.54 (2861)	0.636
Maltese	45	4.93	2,18	0,75	3.67	4,50	6,42	10.58		Maltese	2861	4.7	3.54	0.07	1.7	4.03	6.87	19.38		Miniature Dachshund	4.50 ± 3.88 (10)	4.13 ± 3.87 (8260)	0.724
Miniature Dachshund	10	4.5	3,88	0,50	1,81	3.35	6,50	11,81		Miniature Dachshund	8260	4.13	3.87	0.08	1.16	2.66	6.15	19.92		Miniature Poodle	5.44 ± 2.14 (10)	6.34 ± 4.60 (2142)	0.394
Miniature Poodle	10	5.44	2,14	2,00	4.17	5,29	7,67	8,08		Miniature Poodle	2142	6.34	4.6	0.04	2.21	5.7	9.71	20.17		Miniature Schnauzer	4.66 ± 2.91 (13)	5.93 ± 3.93 (6935)	0.053
Miniature Schnauzer	13	4.66	2,91	0,75	1,75	4.92	7,00	9,01		Miniature Schnauzer	6935	5.93	3.93	0.1	2.53	5.45	8.71	17.71		Papillon	5.01 ± 2.67 (7)	8.17 ± 4.51 (611)	0.041
Papillon	7	5.01	2,67	2,08	3,00	4	7,08	9,25		Papillon	611	8.17	4.51	0.32	4.15	8.39	11.84	19.28		Pomeranian	3.05 ± 1.85 (18)	4.25 ± 3.62 (4923)	0.035
Pomeranian	18	3.05	1,85	1,00	1,58	2.92	3,75	9,00		Pomeranian	4923	4.25	3.62	0.03	1.35	3.2	6.2	19.34		Pug	3.25 ± 2.08 (67)	4.08 ± 3.04 (13289)	0.029
Pug	67	3.25	2,08	0,50	1,58	3	3,95	10,17		Pug	13289	4.08	3.04	0.01	1.61	3.44	5.84	18.89		Rottweiler	5.16 ± 3.44 (5)	4.98 ± 3.79 (4320)	0.844
Rottweiler	5	5.16	3,44	2,00	2,83	3.83	6,70	10,44		Rottweiler	4320	4.98	3.79	0.07	1.65	4.18	7.79	19.43		Shih Tzu	4.94 ± 2.15 (29)	5.91 ± 3.94 (22393)	0.086
Shih-tzu	29	4.94	2,15	0,83	2,92	5,05	6.32	9,76		Shih-tzu	22393	5.91	3.94	0.01	2.55	5.37	8.65	24.82		Staffordshire Bull Terrier	6.62 ± 2.15 (11)	7.28 ± 4.37 (30966)	0.507
Staffordshire Bull Terrier	11	6.62	2,15	2,58	5	6.75	9,00	9,17		Staffordshire Bull Terrier	30966	7.28	4.37	0	3.45	7.31	10.69	23.32		Tibetan Terrier	7.62 ± 4.58 (6)	6.90 ± 4.29 (1608)	0.733
Tibetan Terrier	6	7.62	4,58	0,67	5,00	7.46	12,12	12,99		Tibetan Terrier	1608	6.9	4.29	0.17	3.22	6.48	10.22	18.49		Welsh Springer Spaniel	7.65 ± 1.21 (6)	7.48 ± 4.40 (381)	0.973
Welsh Springer Spaniel	6	7.65	1,21	5,64	7,17	7.86	8,65	8,75		Welsh Springer Spaniel	381	7.48	4.4	0.37	3.83	7.39	11.15	17.82		West Highland White Terrier	6.62 ± 2.12 (43)	8.91 ± 4.29 (11866)	0.003
West Highlamd White Terrier	43	6.62	2,12	2,67	5	6,50	8,00	13.5		West Highland White Terrier	11866	8.91	4.29	0.15	5.58	9.17	12.34	24.62		Whippet	3.18 ± 3.71 (5)	5.75 ± 4.02 (4066)	0.044
Whippet	5	3.18	3,71	0,50	0.92	1,00	4.25	9,25		Whippet	4066	5.75	4.02	0.07	2.27	5.07	8.72	21.62		Yorkshire Terrier	6.85 ± 3.21 (33)	7.18 ± 4.36 (17570)	0.613
Yorkshire Terrier	33	6.85	3,21	0,50	4,50	7.17	9,10	15		Yorkshire Terrier	17570	7.18	4.36	0.02	3.54	6.95	10.43	24.62		Purebred other	4.89 ± 3.02 (63)	5.70 ± 4.13 (88546)
Purebred other	63	4.89	3,02	0,45	2,00	5,17	7	11,20		Other purebred	88546	5.7	4.13	0	2.07	4.9	8.69	24.55
						Supplementary file 1: Mean age, median and standard deviation (SD) for MUO cases and non-affected dogs (VetCompass control population), stratified by breed. Age distributions were compared using the Wilcoxon rank-sum test. P-values indicate the statistical significance of observed differences; breeds with significant age differences (p < 0.05) are highlighted.
